# Supplementary material for: Is step width decoupled from pelvic motion in human evolution?
Source: Sci Rep. 2020 May 8;10:7806. doi: 10.1038/s41598-020-64799-3 (PMC7210942; doi:10.1038/s41598-020-64799-3)
Supplement: Supplementary file 2 — Supplementary Information2. [file 41598_2020_64799_MOESM2_ESM.xlsx]

## Sheet: Supplemental Table S1
Subject	Sex	Height (mm)	Weight (kgs)	Age (years)	Step Width Condition	Pelvic Condition	Step Width (cm)	Lower Limb Length (cm)	Pelvic List ROM (deg)	Pelvic List Avg (deg)	Pelvic List Min (deg)	Pelvic List Max (deg)	Hip Ab/adduction ROM (deg)	Hip Ab/adduction Avg (deg)	Hip Ab/adduction Min (deg)	Hip Ab/adduction Max (deg)
Subject_1	F	1650	53.2	27.2	Normal	Normal	5.19	89.9	10.271	-0.347106	-5.66182	4.60916	14.1605	2.28008	-5.96535	8.19519
Subject_1	F	1650	53.2	27.2	Normal	Normal	4.29	89.9	11.0589	-0.227936	-5.98387	5.07502	15.699	2.24462	-6.39752	9.30151
Subject_1	F	1650	53.2	27.2	Normal	Normal	4.35	89.9	11.0083	-0.427297	-6.28789	4.7204	15.6085	1.91503	-6.67157	8.9369
Subject_1	F	1650	53.2	27.2	Normal	Normal	6.35	89.9	10.5594	-0.428063	-5.86239	4.69699	15.2875	2.00425	-6.72063	8.56689
Subject_1	F	1650	53.2	27.2	Normal	Normal	3.95	89.9	10.2847	-0.144605	-5.5721	4.71264	14.9461	1.94169	-6.68286	8.26321
Subject_1	F	1650	53.2	27.2	Normal	Normal	4.82	89.9	11.1163	-0.226359	-6.00488	5.11145	16.1945	2.3581	-6.72693	9.46759
Subject_1	F	1650	53.2	27.2	Normal	Normal	9.33	89.9	10.9764	-0.409248	-6.16713	4.80931	16.3738	1.61744	-7.95451	8.41926
Subject_1	F	1650	53.2	27.2	Normal	Normal	1.95	89.9	10.0964	-0.617236	-6.10666	3.98974	14.8684	2.08764	-7.45714	7.41122
Subject_1	F	1650	53.2	27.2	Normal	Normal	7.73	89.9	9.15601	-0.432122	-5.11457	4.04144	12.9625	2.66594	-5.51572	7.44681
Subject_1	F	1650	53.2	27.2	Normal	Normal	9.19	89.9	9.92829	-0.0461414	-5.00753	4.92076	14.2771	2.46337	-5.83395	8.44314
Subject_1	F	1650	53.2	27.2	Narrow	Normal	2.35	89.9	7.76781	0.693539	-3.37459	4.39322	13.9651	4.76998	-3.65194	10.3132
Subject_1	F	1650	53.2	27.2	Narrow	Normal	-2.21	89.9	10.1945	0.0835538	-5.53872	4.65581	17.1676	4.12619	-6.5886	10.579
Subject_1	F	1650	53.2	27.2	Narrow	Normal	-2.82	89.9	10.8524	0.0316901	-6.45925	4.39314	19.9243	4.16372	-8.11683	11.8075
Subject_1	F	1650	53.2	27.2	Narrow	Normal	-1.89	89.9	9.42253	-0.0446225	-4.77003	4.6525	16.3765	5.60717	-4.51663	11.8598
Subject_1	F	1650	53.2	27.2	Narrow	Normal	-3.9	89.9	9.18618	-1.10304	-6.55887	2.62732	17.8392	3.67485	-7.60134	10.2378
Subject_1	F	1650	53.2	27.2	Narrow	Normal	2.2	89.9	10.897	-0.43777	-6.43806	4.45891	17.05	4.85994	-5.78383	11.2662
Subject_1	F	1650	53.2	27.2	Narrow	Normal	-3.12	89.9	7.77802	-0.310288	-4.30725	3.47077	12.9131	4.57611	-3.90138	9.01167
Subject_1	F	1650	53.2	27.2	Narrow	Normal	3.41	89.9	9.98821	-1.27641	-6.58947	3.39874	16.5003	4.30306	-5.94499	10.5553
Subject_1	F	1650	53.2	27.2	Narrow	Normal	2.84	89.9	10.2314	-0.876379	-6.32743	3.90394	16.6745	4.18065	-6.19815	10.4763
Subject_1	F	1650	53.2	27.2	Narrow	Normal	-2.43	89.9	10.029	-0.70808	-6.67065	3.35831	16.3117	4.22824	-6.47012	9.84158
Subject_1	F	1650	53.2	27.2	Wide	Normal	17.46	89.9	10.3196	-0.778647	-6.12055	4.19906	15.1736	-0.757179	-10.7144	4.45919
Subject_1	F	1650	53.2	27.2	Wide	Normal	17.09	89.9	9.46636	-0.620416	-5.49186	3.9745	14.162	-1.40822	-10.8651	3.29691
Subject_1	F	1650	53.2	27.2	Wide	Normal	18.66	89.9	10.0456	-0.585575	-5.49817	4.54746	13.8329	-1.56145	-10.1044	3.72855
Subject_1	F	1650	53.2	27.2	Wide	Normal	19.05	89.9	9.5566	-0.558911	-5.28061	4.27599	14.3681	-1.75526	-10.8455	3.52264
Subject_1	F	1650	53.2	27.2	Wide	Normal	17.38	89.9	10.4029	0.3296	-4.79621	5.60667	16.4878	-1.02129	-10.5168	5.97096
Subject_1	F	1650	53.2	27.2	Wide	Normal	18.65	89.9	11.7312	-0.202527	-6.1316	5.59959	16.4213	-1.11584	-10.9465	5.47472
Subject_1	F	1650	53.2	27.2	Wide	Normal	18.46	89.9	9.62608	-0.317893	-4.92516	4.70091	13.7277	-1.06414	-9.16863	4.55907
Subject_1	F	1650	53.2	27.2	Wide	Normal	18.48	89.9	8.92192	-0.841333	-5.3823	3.53962	13.7717	-2.58896	-11.7777	1.99394
Subject_1	F	1650	53.2	27.2	Wide	Normal	19.85	89.9	9.11868	-0.398372	-5.16329	3.95539	12.7577	-1.44155	-9.34488	3.41286
Subject_1	F	1650	53.2	27.2	Wide	Normal	19.4	89.9	8.66107	-0.984732	-5.43153	3.22953	12.3019	-2.33208	-10.9659	1.33608
Subject_1	F	1650	53.2	27.2	Normal	Pelvic_Drop	7.83	89.9	15.3492	2.31089	-4.45659	10.8926	22.0639	6.97802	-4.19077	17.8731
Subject_1	F	1650	53.2	27.2	Normal	Pelvic_Drop	6.92	89.9	15.9611	1.79225	-5.17934	10.7817	23.0237	7.2248	-3.8879	19.1358
Subject_1	F	1650	53.2	27.2	Normal	Pelvic_Drop	9.56	89.9	16.8762	2.94675	-4.05833	12.8179	22.3254	5.76022	-5.30158	17.0238
Subject_1	F	1650	53.2	27.2	Normal	Pelvic_Drop	6.58	89.9	14.5073	2.23392	-4.03276	10.4746	21.6123	6.60443	-4.1777	17.4346
Subject_1	F	1650	53.2	27.2	Normal	Pelvic_Drop	7.63	89.9	17.1532	2.32181	-4.78206	12.3711	22.5161	6.20173	-5.06443	17.4517
Subject_1	F	1650	53.2	27.2	Normal	Pelvic_Drop	3.96	89.9	15.1199	2.29374	-4.39277	10.7272	21.5253	7.19117	-4.41567	17.1097
Subject_1	F	1650	53.2	27.2	Normal	Pelvic_Drop	4.33	89.9	13.3138	0.607131	-5.37974	7.93405	20.8077	4.79877	-5.80578	15.002
Subject_1	F	1650	53.2	27.2	Normal	Pelvic_Drop	6.71	89.9	15.3663	2.05023	-4.33107	11.0352	20.7644	5.5994	-5.32235	15.4421
Subject_1	F	1650	53.2	27.2	Normal	Pelvic_Drop	4.22	89.9	14.5225	0.909423	-5.57702	8.94553	22.0547	5.66877	-5.76993	16.2848
Subject_1	F	1650	53.2	27.2	Normal	Pelvic_Drop	4.33	89.9	16.3415	2.11953	-5.06059	11.2809	22.6445	5.70374	-6.21463	16.4299
Subject_1	F	1650	53.2	27.2	Normal	Hip_Hike	6.52	89.9	6.28427	-4.23551	-7.25428	-0.970004	9.42829	-2.04347	-5.89708	3.53121
Subject_1	F	1650	53.2	27.2	Normal	Hip_Hike	9.48	89.9	6.904	-4.19938	-7.19597	-0.291967	7.8596	-2.28312	-5.82908	2.03052
Subject_1	F	1650	53.2	27.2	Normal	Hip_Hike	7.43	89.9	8.38048	-4.51979	-8.68674	-0.306266	8.06105	-2.92784	-6.8168	1.24425
Subject_1	F	1650	53.2	27.2	Normal	Hip_Hike	1.74	89.9	8.25437	-3.00837	-6.93118	1.32319	7.71243	-0.2299	-3.98757	3.72487
Subject_1	F	1650	53.2	27.2	Normal	Hip_Hike	9.7	89.9	9.4507	-4.98332	-9.66243	-0.211734	9.24881	-1.63674	-5.8281	3.42071
Subject_1	F	1650	53.2	27.2	Normal	Hip_Hike	7.18	89.9	11.1216	-5.80235	-11.3487	-0.227122	12.87	-3.93222	-9.16692	3.70307
Subject_1	F	1650	53.2	27.2	Normal	Hip_Hike	7.65	89.9	8.29298	-5.57619	-9.9697	-1.67673	8.59735	-3.66926	-7.66084	0.936513
Subject_1	F	1650	53.2	27.2	Normal	Hip_Hike	6.49	89.9	10.6825	-5.4763	-10.7238	-0.0412502	9.52338	-2.99223	-7.12744	2.39594
Subject_1	F	1650	53.2	27.2	Normal	Hip_Hike	7.87	89.9	8.8348	-4.75285	-9.60952	-0.774716	7.78253	-2.62187	-6.86732	0.91521
Subject_1	F	1650	53.2	27.2	Normal	Hip_Hike	7.75	89.9	8.64109	-4.80533	-8.75222	-0.111126	7.74446	-3.17966	-6.6869	1.05756
Subject_2	F	1590	59.4	27.8	Normal	Normal	8.26	79	11.2438	-1.59202	-8.01344	3.23032	20.6275	3.51721	-8.9055	11.7221
Subject_2	F	1590	59.4	27.8	Normal	Normal	10.49	79	12.1771	-0.778737	-6.94265	5.23447	22.4119	5.43061	-7.35356	15.0583
Subject_2	F	1590	59.4	27.8	Normal	Normal	6.71	79	12.9323	-0.579197	-7.40209	5.53019	22.2642	5.22066	-7.26444	14.9998
Subject_2	F	1590	59.4	27.8	Normal	Normal	8.43	79	13.4357	-1.31028	-8.3182	5.11754	21.4386	4.56448	-8.21683	13.2217
Subject_2	F	1590	59.4	27.8	Normal	Normal	13.58	79	11.094	-1.09636	-7.54206	3.55191	20.195	3.96796	-8.5047	11.6903
Subject_2	F	1590	59.4	27.8	Normal	Normal	12.05	79	12.8366	-1.04881	-7.93292	4.90371	20.5834	3.66657	-8.74805	11.8353
Subject_2	F	1590	59.4	27.8	Normal	Normal	8.31	79	11.2237	-0.350787	-6.95082	4.27287	20.0645	4.65459	-8.05943	12.0051
Subject_2	F	1590	59.4	27.8	Normal	Normal	8.49	79	11.3555	-0.497228	-6.33424	5.02126	20.2403	4.7524	-7.15988	13.0805
Subject_2	F	1590	59.4	27.8	Normal	Normal	8.51	79	11.8972	-0.680406	-6.69819	5.19904	20.8569	4.37133	-7.44494	13.4119
Subject_2	F	1590	59.4	27.8	Normal	Normal	9.2	79	12.3385	-0.817965	-7.00306	5.3354	20.4734	3.7749	-7.97155	12.5019
Subject_2	F	1590	59.4	27.8	Narrow	Normal	-0.46	79	11.4412	-0.659369	-6.22341	5.21779	21.6471	5.91413	-5.34737	16.2997
Subject_2	F	1590	59.4	27.8	Narrow	Normal	1.93	79	12.3838	-0.504426	-6.90812	5.47569	19.903	6.54637	-5.5842	14.3188
Subject_2	F	1590	59.4	27.8	Narrow	Normal	1.86	79	11.1095	-1.15493	-6.84949	4.26002	20.83	5.23176	-5.902	14.928
Subject_2	F	1590	59.4	27.8	Narrow	Normal	2.56	79	13.1774	-0.935078	-7.79572	5.38164	23.0283	6.71298	-5.63452	17.3937
Subject_2	F	1590	59.4	27.8	Narrow	Normal	5.9	79	13.8102	-1.11176	-8.62494	5.18521	25.2515	7.42733	-6.97887	18.2726
Subject_2	F	1590	59.4	27.8	Narrow	Normal	6.53	79	13.7554	-0.8329	-8.11481	5.64058	25.8657	7.30021	-6.82827	19.0374
Subject_2	F	1590	59.4	27.8	Narrow	Normal	0.59	79	17.9155	-0.547406	-9.24283	8.67269	29.3988	6.88317	-8.67914	20.7197
Subject_2	F	1590	59.4	27.8	Narrow	Normal	0.18	79	15.949	-1.22323	-9.40783	6.54115	28.4302	7.0369	-8.58587	19.8443
Subject_2	F	1590	59.4	27.8	Narrow	Normal	-1.68	79	12.9668	-1.41115	-7.66365	5.30312	26.6974	7.72704	-6.32132	20.3761
Subject_2	F	1590	59.4	27.8	Narrow	Normal	-2.5	79	13.9546	-0.852253	-7.53273	6.42188	26.7935	6.71528	-6.11368	20.6798
Subject_2	F	1590	59.4	27.8	Wide	Normal	27.76	79	8.10173	-0.406195	-3.85909	4.24263	15.4638	-1.20719	-9.2283	6.23555
Subject_2	F	1590	59.4	27.8	Wide	Normal	28.25	79	7.5465	-1.28413	-4.61503	2.93147	14.6245	-2.69469	-11.2857	3.33881
Subject_2	F	1590	59.4	27.8	Wide	Normal	25.85	79	7.96941	-1.32699	-4.9378	3.03161	15.6796	-2.02331	-11.399	4.28061
Subject_2	F	1590	59.4	27.8	Wide	Normal	26.38	79	5.18433	-0.590868	-3.2181	1.96623	16.369	-1.20881	-11.3564	5.01265
Subject_2	F	1590	59.4	27.8	Wide	Normal	29.23	79	6.64474	-0.593905	-3.60389	3.04085	17.269	-1.89287	-12.0264	5.24257
Subject_2	F	1590	59.4	27.8	Wide	Normal	30.36	79	7.50487	-1.01043	-4.68948	2.81538	15.1786	-2.68243	-11.0152	4.16342
Subject_2	F	1590	59.4	27.8	Wide	Normal	28.7	79	10.2734	-1.44181	-6.50918	3.76422	19.9807	-2.127	-13.8785	6.10215
Subject_2	F	1590	59.4	27.8	Wide	Normal	27.39	79	8.16762	-0.503257	-4.09066	4.07696	20.4561	-1.39268	-12.7119	7.74414
Subject_2	F	1590	59.4	27.8	Wide	Normal	26.34	79	8.02038	0.0126629	-3.43663	4.58375	17.7263	-1.13011	-10.5048	7.22158
Subject_2	F	1590	59.4	27.8	Wide	Normal	25.84	79	9.5724	-0.722315	-5.51322	4.05918	19.1366	-0.881745	-12.8254	6.31117
Subject_2	F	1590	59.4	27.8	Normal	Pelvic_Drop	13.91	79	18.5928	1.41403	-7.91312	10.6797	28.3016	6.96979	-8.47358	19.8281
Subject_2	F	1590	59.4	27.8	Normal	Pelvic_Drop	9.73	79	19.8173	1.55953	-6.99152	12.8258	31.6801	7.3781	-7.28637	24.3937
Subject_2	F	1590	59.4	27.8	Normal	Pelvic_Drop	9.47	79	22.4441	2.90001	-7.71898	14.7252	34.2619	10.0312	-6.07001	28.1919
Subject_2	F	1590	59.4	27.8	Normal	Pelvic_Drop	12.01	79	21.7232	2.82471	-7.23898	14.4842	33.66	9.23081	-6.93787	26.7221
Subject_2	F	1590	59.4	27.8	Normal	Pelvic_Drop	12.61	79	20.8678	2.66028	-6.41446	14.4534	30.3432	9.73148	-4.0997	26.2435
Subject_2	F	1590	59.4	27.8	Normal	Pelvic_Drop	10.83	79	20.474	1.71024	-7.00013	13.4739	32.8223	8.518	-6.28417	26.5382
Subject_2	F	1590	59.4	27.8	Normal	Pelvic_Drop	9.13	79	19.7563	1.04822	-7.46882	12.2874	26.9952	6.47489	-6.40967	20.5855
Subject_2	F	1590	59.4	27.8	Normal	Pelvic_Drop	13.92	79	20.8124	1.6579	-7.43101	13.3814	33.7687	8.51405	-6.90456	26.8641
Subject_2	F	1590	59.4	27.8	Normal	Pelvic_Drop	4.99	79	18.6514	1.0906	-7.91482	10.7366	33.2975	8.07741	-7.23275	26.0647
Subject_2	F	1590	59.4	27.8	Normal	Pelvic_Drop	10.54	79	21.0123	2.21727	-6.292	14.7203	30.7624	9.42718	-4.36806	26.3943
Subject_2	F	1590	59.4	27.8	Normal	Hip_Hike	8.6	79	10.1478	-2.83834	-7.10981	3.03802	19.9535	0.338439	-9.50766	10.4459
Subject_2	F	1590	59.4	27.8	Normal	Hip_Hike	10.71	79	13.5376	-2.43833	-8.41634	5.12123	24.1798	1.58531	-10.1659	14.0139
Subject_2	F	1590	59.4	27.8	Normal	Hip_Hike	12.59	79	14.4893	-2.44943	-9.24527	5.24401	24.5401	2.08938	-10.6158	13.9243
Subject_2	F	1590	59.4	27.8	Normal	Hip_Hike	13.74	79	14.6892	-1.13038	-8.06604	6.62315	26.0078	3.31176	-10.2709	15.7369
Subject_2	F	1590	59.4	27.8	Normal	Hip_Hike	13.18	79	14.6131	-0.503373	-7.34672	7.26642	25.5462	2.82414	-10.5912	14.955
Subject_2	F	1590	59.4	27.8	Normal	Hip_Hike	8.79	79	16.9085	-1.28838	-8.95274	7.95575	29.0156	2.56297	-11.3961	17.6195
Subject_2	F	1590	59.4	27.8	Normal	Hip_Hike	11.32	79	15.1457	-3.03166	-9.26773	5.87798	24.399	0.628332	-11.7671	12.6318
Subject_2	F	1590	59.4	27.8	Normal	Hip_Hike	10.51	79	14.5805	-1.52194	-8.93567	5.64481	24.7882	2.06136	-11.4031	13.3851
Subject_2	F	1590	59.4	27.8	Normal	Hip_Hike	11.34	79	13.6221	-1.78958	-7.47555	6.1466	26.7123	2.1582	-12.0911	14.6212
Subject_2	F	1590	59.4	27.8	Normal	Hip_Hike	14.36	79	13.4855	-1.66601	-8.39271	5.09279	24.4787	2.7434	-11.2344	13.2443
Subject_3	F	1590	68.5	23.5	Normal	Normal	9.76	82	12.6448	1.35434	-5.10219	7.54261	18.1105	1.92084	-8.07577	10.0347
Subject_3	F	1590	68.5	23.5	Normal	Normal	10.45	82	12.2851	1.4826	-5.14847	7.13665	18.8648	0.520768	-9.67196	9.19281
Subject_3	F	1590	68.5	23.5	Normal	Normal	10.46	82	12.0884	1.34963	-4.94001	7.14838	18.2487	-0.030709	-11.0216	7.22712
Subject_3	F	1590	68.5	23.5	Normal	Normal	9.82	82	13.1811	1.27507	-5.43097	7.75014	20.9	0.454146	-11.2923	9.60766
Subject_3	F	1590	68.5	23.5	Normal	Normal	7.98	82	11.6771	1.75069	-4.19366	7.48344	18.5097	1.14802	-10.032	8.47768
Subject_3	F	1590	68.5	23.5	Normal	Normal	8.63	82	13.0228	1.54507	-4.92863	8.09421	18.5885	0.954579	-10.1498	8.43871
Subject_3	F	1590	68.5	23.5	Normal	Normal	9.92	82	13.1993	1.70376	-5.01872	8.18061	18.8749	1.35316	-8.80132	10.0735
Subject_3	F	1590	68.5	23.5	Normal	Normal	7.44	82	11.901	1.05461	-5.03615	6.86483	19.1952	0.439036	-10.5459	8.64935
Subject_3	F	1590	68.5	23.5	Normal	Normal	10.05	82	13.5895	1.45759	-5.44692	8.14256	19.8072	0.968982	-10.175	9.63226
Subject_3	F	1590	68.5	23.5	Normal	Normal	10.1	82	12.3623	1.37125	-5.28303	7.07926	18.6285	0.705728	-10.0748	8.55375
Subject_3	F	1590	68.5	23.5	Narrow	Normal	5.8	82	10.0451	1.3785	-4.1273	5.91778	18.1101	3.15898	-7.4199	10.6902
Subject_3	F	1590	68.5	23.5	Narrow	Normal	-0.91	82	9.68443	1.12172	-4.23526	5.44918	16.7273	3.51388	-6.80919	9.91809
Subject_3	F	1590	68.5	23.5	Narrow	Normal	3.47	82	12.0875	0.941746	-5.49942	6.58812	18.5534	3.14566	-8.1493	10.4041
Subject_3	F	1590	68.5	23.5	Narrow	Normal	3.48	82	9.95809	1.33771	-3.65167	6.30642	15.8367	3.16062	-6.34782	9.48884
Subject_3	F	1590	68.5	23.5	Narrow	Normal	2.81	82	11.5707	1.85844	-4.46376	7.10697	18.9735	2.85532	-8.86182	10.1116
Subject_3	F	1590	68.5	23.5	Narrow	Normal	2.36	82	10.2677	1.28592	-4.14669	6.12104	17.4505	3.87269	-7.14365	10.3068
Subject_3	F	1590	68.5	23.5	Narrow	Normal	1.01	82	10.7241	0.667272	-4.77972	5.94434	16.8396	3.62013	-6.73287	10.1068
Subject_3	F	1590	68.5	23.5	Narrow	Normal	2.73	82	11.5159	0.904999	-4.70514	6.81077	20.5639	2.81845	-9.54247	11.0215
Subject_3	F	1590	68.5	23.5	Narrow	Normal	-2.15	82	11.149	0.835888	-5.06971	6.07933	16.5964	2.52941	-7.64047	8.95594
Subject_3	F	1590	68.5	23.5	Narrow	Normal	2.72	82	11.615	0.919607	-4.89321	6.7218	16.6225	2.12716	-8.48742	8.13506
Subject_3	F	1590	68.5	23.5	Wide	Normal	29.06	82	13.6108	0.719207	-6.07443	7.53642	19.4538	-6.63382	-16.9608	2.49299
Subject_3	F	1590	68.5	23.5	Wide	Normal	29.81	82	13.2139	0.345392	-6.08905	7.12484	20.0915	-6.86563	-18.2275	1.864
Subject_3	F	1590	68.5	23.5	Wide	Normal	27.88	82	11.7274	0.927623	-4.74697	6.98044	18.3191	-5.7831	-16.3519	1.96723
Subject_3	F	1590	68.5	23.5	Wide	Normal	29.47	82	13.8012	0.994333	-5.91568	7.8855	17.9335	-7.06601	-17.4441	0.489447
Subject_3	F	1590	68.5	23.5	Wide	Normal	28.3	82	12.9401	0.903793	-5.44554	7.4946	18.664	-6.00837	-16.4493	2.21479
Subject_3	F	1590	68.5	23.5	Wide	Normal	27.29	82	13.0265	1.08139	-5.3384	7.68807	18.7766	-5.91971	-17.0047	1.77192
Subject_3	F	1590	68.5	23.5	Wide	Normal	29.18	82	13.3592	1.06493	-5.34647	8.01271	19.1108	-5.47682	-16.0532	3.05767
Subject_3	F	1590	68.5	23.5	Wide	Normal	27.99	82	13.122	0.399441	-6.66576	6.4562	20.3709	-6.04053	-18.9532	1.41766
Subject_3	F	1590	68.5	23.5	Wide	Normal	31.47	82	14.744	-0.218158	-7.6974	7.0466	22.4627	-6.36984	-19.6015	2.86122
Subject_3	F	1590	68.5	23.5	Wide	Normal	28.07	82	12.314	1.00029	-5.63476	6.67926	19.1739	-5.57466	-16.8515	2.3224
Subject_3	F	1590	68.5	23.5	Normal	Pelvic_Drop	9.14	82	21.6679	5.0565	-3.42007	18.2478	26.3095	4.15759	-8.72661	17.5829
Subject_3	F	1590	68.5	23.5	Normal	Pelvic_Drop	12.02	82	23.0106	3.9173	-6.20833	16.8022	27.6224	2.49355	-11.6033	16.0191
Subject_3	F	1590	68.5	23.5	Normal	Pelvic_Drop	5.76	82	17.2037	3.17614	-5.24239	11.9613	23.1992	2.06933	-10.7078	12.4914
Subject_3	F	1590	68.5	23.5	Normal	Pelvic_Drop	9.51	82	20.9657	3.76908	-5.20239	15.7633	28.58	2.92327	-11.5742	17.0058
Subject_3	F	1590	68.5	23.5	Normal	Pelvic_Drop	7.59	82	20.0382	3.2981	-5.6736	14.3646	28.1677	2.93834	-10.7677	17.4001
Subject_3	F	1590	68.5	23.5	Normal	Pelvic_Drop	9.04	82	19.9381	3.3561	-5.48267	14.4554	27.3959	1.87598	-11.9131	15.4827
Subject_3	F	1590	68.5	23.5	Normal	Pelvic_Drop	7.56	82	22.6509	4.74107	-5.22064	17.4302	27.3496	2.48377	-11.872	15.4776
Subject_3	F	1590	68.5	23.5	Normal	Pelvic_Drop	11.78	82	22.172	4.32947	-5.66025	16.5117	27.5517	3.52215	-10.7585	16.7932
Subject_3	F	1590	68.5	23.5	Normal	Pelvic_Drop	11.97	82	20.962	3.69577	-6.03426	14.9277	28.2285	2.83203	-11.3908	16.8377
Subject_3	F	1590	68.5	23.5	Normal	Pelvic_Drop	11.09	82	21.8701	3.93298	-5.63857	16.2315	28.2949	3.52143	-10.917	17.3779
Subject_3	F	1590	68.5	23.5	Normal	Hip_Hike	12.78	82	15.5325	-2.27722	-8.72405	6.80848	18.6038	-3.9909	-13.4822	5.12166
Subject_3	F	1590	68.5	23.5	Normal	Hip_Hike	8.46	82	13.502	-1.49599	-8.41104	5.09096	16.8537	-3.66904	-12.6849	4.16888
Subject_3	F	1590	68.5	23.5	Normal	Hip_Hike	9.71	82	15.5279	-1.09124	-8.06096	7.46695	18.6605	-3.27651	-14.0269	4.63363
Subject_3	F	1590	68.5	23.5	Normal	Hip_Hike	9.79	82	12.2479	-1.40083	-7.28749	4.96039	15.9056	-3.91657	-12.9925	2.91306
Subject_3	F	1590	68.5	23.5	Normal	Hip_Hike	4.24	82	15.4355	-2.53239	-9.60404	5.83145	19.9661	-4.12141	-14.7635	5.20262
Subject_3	F	1590	68.5	23.5	Normal	Hip_Hike	9.01	82	15.6861	-2.06127	-9.29784	6.38831	19.3837	-3.41886	-13.8088	5.57499
Subject_3	F	1590	68.5	23.5	Normal	Hip_Hike	10.7	82	14.1201	-2.12987	-8.57225	5.54789	19.1771	-4.41116	-14.8001	4.37695
Subject_3	F	1590	68.5	23.5	Normal	Hip_Hike	9.28	82	16.5739	-2.07641	-9.27523	7.29862	23.3685	-3.84131	-16.1814	7.18717
Subject_3	F	1590	68.5	23.5	Normal	Hip_Hike	12.42	82	16.4681	-1.62019	-9.14265	7.32546	19.3337	-3.40303	-13.0972	6.23656
Subject_3	F	1590	68.5	23.5	Normal	Hip_Hike	14.49	82	15.4488	-1.57608	-8.86945	6.57932	18.8328	-3.7777	-13.9946	4.83822
Subject_4	M	1690	73.7	25.9	Normal	Normal	10.04	85.2	8.44978	-0.307597	-4.32079	4.12899	13.4908	-3.30825	-11.218	2.2728
Subject_4	M	1690	73.7	25.9	Normal	Normal	8.94	85.2	9.20518	-0.880955	-5.35606	3.84912	13.7464	-3.01378	-10.9536	2.79278
Subject_4	M	1690	73.7	25.9	Normal	Normal	11.8	85.2	10.4182	-1.17096	-6.26418	4.15405	15.5877	-4.17457	-13.2754	2.31236
Subject_4	M	1690	73.7	25.9	Normal	Normal	12.27	85.2	10.1129	-0.900406	-5.69834	4.41461	15.732	-4.6311	-13.7968	1.93524
Subject_4	M	1690	73.7	25.9	Normal	Normal	9.14	85.2	8.48293	-0.767448	-4.96519	3.51775	13.2155	-3.57121	-11.5817	1.63379
Subject_4	M	1690	73.7	25.9	Normal	Normal	12.4	85.2	9.24328	-1.23983	-5.68264	3.56064	15.7067	-4.85013	-13.6903	2.01636
Subject_4	M	1690	73.7	25.9	Normal	Normal	8.88	85.2	9.93402	-0.918564	-5.87789	4.05613	16.3878	-4.3007	-13.6466	2.74114
Subject_4	M	1690	73.7	25.9	Normal	Normal	10.66	85.2	10.0554	-0.844991	-5.75453	4.30089	15.712	-3.70626	-12.5668	3.14512
Subject_4	M	1690	73.7	25.9	Normal	Normal	6.62	85.2	10.3936	-1.29743	-6.49753	3.89605	16.0148	-3.72353	-12.846	3.1688
Subject_4	M	1690	73.7	25.9	Normal	Normal	12.37	85.2	10.903	-1.32215	-6.59457	4.30844	15.821	-4.65826	-13.3334	2.48759
Subject_4	M	1690	73.7	25.9	Narrow	Normal	6	85.2	12.1643	-0.494477	-5.43435	6.72996	17.3075	-1.30871	-10.7957	6.51175
Subject_4	M	1690	73.7	25.9	Narrow	Normal	4.48	85.2	11.2858	-0.512026	-5.46079	5.82502	15.2217	-1.75683	-10.654	4.56767
Subject_4	M	1690	73.7	25.9	Narrow	Normal	6.17	85.2	12.127	-1.11075	-6.7299	5.39713	17.2269	-1.45831	-11.2242	6.00272
Subject_4	M	1690	73.7	25.9	Narrow	Normal	5.66	85.2	11.4419	-1.36926	-6.50947	4.93238	16.9044	-2.98578	-13.5539	3.35058
Subject_4	M	1690	73.7	25.9	Narrow	Normal	6.43	85.2	12.0425	-1.55539	-6.67253	5.36999	16.0605	-2.51048	-11.4076	4.65288
Subject_4	M	1690	73.7	25.9	Narrow	Normal	6.88	85.2	11.149	-1.39359	-6.55207	4.59694	14.7918	-2.58451	-11.7768	3.01506
Subject_4	M	1690	73.7	25.9	Narrow	Normal	5.99	85.2	11.9846	-1.91654	-7.23524	4.74938	16.9953	-3.20648	-12.5679	4.42739
Subject_4	M	1690	73.7	25.9	Narrow	Normal	8.47	85.2	11.6143	-1.38908	-6.52271	5.0916	16.3518	-2.78862	-12.3999	3.95185
Subject_4	M	1690	73.7	25.9	Narrow	Normal	6.66	85.2	12.0566	-1.43597	-6.78555	5.27108	16.5814	-3.11458	-12.5129	4.06846
Subject_4	M	1690	73.7	25.9	Narrow	Normal	4.89	85.2	12.4181	-1.29377	-6.96723	5.45086	18.6315	-2.1283	-12.9915	5.63996
Subject_4	M	1690	73.7	25.9	Wide	Normal	35.34	85.2	5.03421	-0.434351	-2.64733	2.38689	9.21982	-11.6975	-16.7156	-7.49582
Subject_4	M	1690	73.7	25.9	Wide	Normal	32.6	85.2	5.32543	-0.201915	-2.85234	2.47309	11.0706	-11.3198	-18.4283	-7.35769
Subject_4	M	1690	73.7	25.9	Wide	Normal	35.68	85.2	5.71285	-0.839911	-3.46151	2.25134	12.8555	-12.4982	-20.168	-7.31252
Subject_4	M	1690	73.7	25.9	Wide	Normal	35.35	85.2	5.38498	-1.15531	-3.66901	1.71598	11.6875	-12.2902	-20.1925	-8.505
Subject_4	M	1690	73.7	25.9	Wide	Normal	35.57	85.2	5.5483	-0.893948	-3.46884	2.07946	10.0712	-11.9919	-19.4459	-9.37474
Subject_4	M	1690	73.7	25.9	Wide	Normal	34.82	85.2	5.00479	-0.480209	-2.86398	2.14081	10.6423	-11.8567	-18.3745	-7.73224
Subject_4	M	1690	73.7	25.9	Wide	Normal	34.08	85.2	5.49645	-0.899361	-3.49868	1.99777	9.32983	-11.7857	-17.429	-8.09913
Subject_4	M	1690	73.7	25.9	Wide	Normal	34.51	85.2	5.03083	-0.766433	-3.29088	1.73995	10.963	-12.0453	-19.1313	-8.1683
Subject_4	M	1690	73.7	25.9	Wide	Normal	34.38	85.2	5.38695	-0.0598676	-2.85265	2.5343	9.64563	-11.5381	-17.1548	-7.50919
Subject_4	M	1690	73.7	25.9	Wide	Normal	35.27	85.2	5.41206	-0.436251	-3.00052	2.41154	9.83951	-11.7952	-17.5427	-7.70323
Subject_4	M	1690	73.7	25.9	Normal	Pelvic_Drop	12.03	85.2	12.6844	-0.410258	-5.81791	6.86648	23.6239	-2.34506	-15.2578	8.36609
Subject_4	M	1690	73.7	25.9	Normal	Pelvic_Drop	10.39	85.2	13.856	0.29871	-6.30612	7.54989	25.0047	-2.45216	-16.7967	8.20804
Subject_4	M	1690	73.7	25.9	Normal	Pelvic_Drop	12.79	85.2	12.5379	-1.60101	-7.42386	5.11402	25.4092	-4.96155	-20.1426	5.26661
Subject_4	M	1690	73.7	25.9	Normal	Pelvic_Drop	11.83	85.2	11.0491	-0.192838	-5.32675	5.7224	23.2122	-4.52983	-18.4456	4.76663
Subject_4	M	1690	73.7	25.9	Normal	Pelvic_Drop	9.57	85.2	10.8366	-1.13374	-5.75603	5.08056	22.431	-3.72225	-16.3209	6.11011
Subject_4	M	1690	73.7	25.9	Normal	Pelvic_Drop	9.38	85.2	11.1842	-1.99257	-7.48568	3.69857	22.2824	-4.13965	-17.7962	4.48621
Subject_4	M	1690	73.7	25.9	Normal	Pelvic_Drop	14.31	85.2	15.7103	-0.334675	-7.86155	7.84879	28.283	-3.43494	-19.2322	9.05083
Subject_4	M	1690	73.7	25.9	Normal	Pelvic_Drop	10.86	85.2	15.3234	0.25147	-7.81602	7.50733	24.0818	-2.24437	-17.6266	6.45524
Subject_4	M	1690	73.7	25.9	Normal	Pelvic_Drop	15.93	85.2	12.7614	0.226811	-5.24918	7.51222	23.9561	-3.62213	-17.059	6.89705
Subject_4	M	1690	73.7	25.9	Normal	Pelvic_Drop	11.03	85.2	12.632	-0.272143	-6.56878	6.06323	24.2764	-3.22218	-17.485	6.79148
Subject_4	M	1690	73.7	25.9	Normal	Hip_Hike	10.45	85.2	10.9403	-3.58751	-8.27751	2.66282	9.20274	-7.39397	-12.6641	-3.46138
Subject_4	M	1690	73.7	25.9	Normal	Hip_Hike	10.37	85.2	11.6262	-4.15126	-8.84579	2.78038	14.1079	-8.15226	-15.9411	-1.83317
Subject_4	M	1690	73.7	25.9	Normal	Hip_Hike	14.81	85.2	14.0108	-4.77767	-10.1565	3.85428	15.1607	-9.12625	-16.8274	-1.66669
Subject_4	M	1690	73.7	25.9	Normal	Hip_Hike	14.76	85.2	12.4648	-3.62594	-8.83757	3.62726	16.5227	-7.93347	-16.5078	0.0148571
Subject_4	M	1690	73.7	25.9	Normal	Hip_Hike	10.8	85.2	10.5164	-3.49893	-8.65145	1.86494	10.7881	-7.6379	-13.9214	-3.13335
Subject_4	M	1690	73.7	25.9	Normal	Hip_Hike	18.95	85.2	11.1487	-4.4094	-9.27105	1.87765	14.9291	-8.42969	-17.2256	-2.29649
Subject_4	M	1690	73.7	25.9	Normal	Hip_Hike	12.52	85.2	12.0059	-2.84598	-8.54084	3.46506	16.5609	-7.47694	-17.6616	-1.10063
Subject_4	M	1690	73.7	25.9	Normal	Hip_Hike	11.68	85.2	10.6541	-3.52167	-7.76625	2.8879	12.5469	-7.37811	-14.5201	-1.97318
Subject_4	M	1690	73.7	25.9	Normal	Hip_Hike	10.22	85.2	10.1159	-4.43086	-8.84528	1.27065	12.6637	-8.00348	-16.191	-3.52723
Subject_4	M	1690	73.7	25.9	Normal	Hip_Hike	13.2	85.2	9.93829	-3.40672	-7.4885	2.44979	11.2132	-7.64886	-14.0073	-2.79404
Subject_5	M	1780	78.6	26.1	Normal	Normal	12.52	90.5	9.63628	-1.40977	-6.34046	3.29583	15.8199	-5.97333	-15.6724	0.147504
Subject_5	M	1780	78.6	26.1	Normal	Normal	12.86	90.5	8.04986	-1.90588	-6.24735	1.80251	14.6225	-6.82503	-16.5224	-1.89991
Subject_5	M	1780	78.6	26.1	Normal	Normal	9.64	90.5	9.64628	-2.19172	-7.13004	2.51624	14.9237	-6.81219	-15.7227	-0.798949
Subject_5	M	1780	78.6	26.1	Normal	Normal	10.59	90.5	9.04518	-2.28638	-6.92766	2.11752	15.6938	-6.42246	-15.5462	0.147634
Subject_5	M	1780	78.6	26.1	Normal	Normal	11.48	90.5	9.73526	-2.66335	-7.6732	2.06206	16.9628	-7.1872	-17.6582	-0.695386
Subject_5	M	1780	78.6	26.1	Normal	Normal	11.79	90.5	9.86268	-3.19365	-8.34278	1.51991	14.5824	-6.39552	-15.5535	-0.971066
Subject_5	M	1780	78.6	26.1	Normal	Normal	11.54	90.5	9.22703	-2.55674	-7.26182	1.96521	14.8847	-6.41994	-15.9129	-1.02817
Subject_5	M	1780	78.6	26.1	Normal	Normal	11.85	90.5	7.52701	-1.94021	-5.64188	1.88514	13.4664	-6.35219	-15.4697	-2.00333
Subject_5	M	1780	78.6	26.1	Normal	Normal	10.44	90.5	9.31289	-1.61414	-6.1822	3.13069	16.5511	-5.66122	-14.7201	1.83102
Subject_5	M	1780	78.6	26.1	Normal	Normal	12.74	90.5	9.71164	-1.81388	-6.44374	3.2679	16.686	-6.28692	-16.0265	0.65949
Subject_5	M	1780	78.6	26.1	Narrow	Normal	8.59	90.5	9.03199	-2.68181	-7.12484	1.90715	15.1582	-3.79994	-14.2339	0.924261
Subject_5	M	1780	78.6	26.1	Narrow	Normal	11.78	90.5	10.0711	-2.11412	-7.33278	2.73828	14.9881	-3.70603	-13.0268	1.96134
Subject_5	M	1780	78.6	26.1	Narrow	Normal	6.52	90.5	11.7351	-2.1715	-8.18884	3.5463	17.5103	-2.94585	-14.1934	3.31688
Subject_5	M	1780	78.6	26.1	Narrow	Normal	11.15	90.5	9.30097	-1.81263	-6.31153	2.98945	17.4326	-3.26707	-14.2293	3.20325
Subject_5	M	1780	78.6	26.1	Narrow	Normal	5.89	90.5	10.618	-2.29578	-7.68612	2.9319	18.5098	-3.80482	-15.3128	3.19698
Subject_5	M	1780	78.6	26.1	Narrow	Normal	9.24	90.5	10.6484	-1.95774	-7.60552	3.04286	17.8405	-3.73041	-14.562	3.27851
Subject_5	M	1780	78.6	26.1	Narrow	Normal	6.57	90.5	10.9127	-2.47974	-7.73675	3.17597	17.006	-4.13492	-14.802	2.20392
Subject_5	M	1780	78.6	26.1	Narrow	Normal	3.94	90.5	11.31	-1.97225	-7.80354	3.50644	18.0974	-2.86387	-14.07	4.02739
Subject_5	M	1780	78.6	26.1	Narrow	Normal	4.12	90.5	10.0515	-2.31793	-7.51821	2.53324	17.3176	-3.56465	-14.5444	2.77321
Subject_5	M	1780	78.6	26.1	Narrow	Normal	9.64	90.5	10.4098	-2.13904	-7.14577	3.264	18.3195	-4.76876	-15.4868	2.83264
Subject_5	M	1780	78.6	26.1	Wide	Normal	31.06	90.5	6.94623	-2.56034	-6.10031	0.845924	13.8519	-13.0091	-21.7815	-7.92956
Subject_5	M	1780	78.6	26.1	Wide	Normal	30.73	90.5	6.89481	-2.61833	-6.13771	0.757098	15.1237	-12.6529	-21.9221	-6.79835
Subject_5	M	1780	78.6	26.1	Wide	Normal	32.04	90.5	6.68083	-2.19123	-5.25314	1.42769	18.2658	-12.2608	-23.6231	-5.35733
Subject_5	M	1780	78.6	26.1	Wide	Normal	33.5	90.5	7.03449	-1.75486	-4.88772	2.14678	17.4552	-12.1661	-22.4086	-4.95342
Subject_5	M	1780	78.6	26.1	Wide	Normal	32.4	90.5	7.26087	-1.08776	-4.49662	2.76425	16.8309	-11.9443	-21.8882	-5.05735
Subject_5	M	1780	78.6	26.1	Wide	Normal	34.81	90.5	8.09186	-2.49875	-6.05663	2.03523	21.4311	-13.0347	-26.6375	-5.20638
Subject_5	M	1780	78.6	26.1	Wide	Normal	32.06	90.5	7.13797	-1.91482	-5.43121	1.70675	15.9106	-13.1741	-22.9513	-7.04071
Subject_5	M	1780	78.6	26.1	Wide	Normal	34.92	90.5	6.63085	-1.6608	-4.8467	1.78415	17.1138	-12.6923	-22.1337	-5.01992
Subject_5	M	1780	78.6	26.1	Wide	Normal	32.95	90.5	9.0598	-2.56286	-6.09064	2.96915	20.5496	-13.6378	-25.2534	-4.70387
Subject_5	M	1780	78.6	26.1	Wide	Normal	31.37	90.5	5.6087	-2.42153	-5.44025	0.168445	16.2924	-13.1517	-23.6393	-7.34689
Subject_5	M	1780	78.6	26.1	Normal	Pelvic_Drop	14.11	90.5	9.64925	-2.88447	-6.9279	2.72135	17.7857	-7.5495	-16.7323	1.05338
Subject_5	M	1780	78.6	26.1	Normal	Pelvic_Drop	12.31	90.5	8.73757	-2.85566	-6.73771	1.99985	18.084	-7.36257	-16.4477	1.63635
Subject_5	M	1780	78.6	26.1	Normal	Pelvic_Drop	12.62	90.5	8.94664	-1.67452	-5.47571	3.47093	17.2069	-5.28254	-14.861	2.34588
Subject_5	M	1780	78.6	26.1	Normal	Pelvic_Drop	15.08	90.5	8.71469	-2.19392	-6.44979	2.26491	17.3681	-7.38462	-16.3365	1.03156
Subject_5	M	1780	78.6	26.1	Normal	Pelvic_Drop	16.01	90.5	11.5344	-2.18051	-7.31531	4.21908	19.9343	-5.62604	-15.8419	4.09241
Subject_5	M	1780	78.6	26.1	Normal	Pelvic_Drop	14.42	90.5	9.81369	-2.26738	-6.40213	3.41156	17.0253	-5.92526	-14.4609	2.56441
Subject_5	M	1780	78.6	26.1	Normal	Pelvic_Drop	11.22	90.5	9.325	-0.947459	-5.24759	4.07742	18.2918	-5.64803	-16.1	2.19172
Subject_5	M	1780	78.6	26.1	Normal	Pelvic_Drop	10	90.5	11.4648	-1.05009	-5.57006	5.89473	19.6477	-5.09944	-15.6669	3.98077
Subject_5	M	1780	78.6	26.1	Normal	Pelvic_Drop	11.67	90.5	10.4115	-2.72498	-7.55185	2.85962	19.4949	-7.32715	-17.9955	1.49936
Subject_5	M	1780	78.6	26.1	Normal	Pelvic_Drop	11.62	90.5	11.5017	-3.48397	-8.69578	2.80593	19.3854	-7.64415	-17.1135	2.27192
Subject_5	M	1780	78.6	26.1	Normal	Hip_Hike	11.1	90.5	11.3209	-5.41709	-10.9664	0.354467	18.5833	-9.29959	-18.2569	0.326318
Subject_5	M	1780	78.6	26.1	Normal	Hip_Hike	9.1	90.5	11.1184	-4.16764	-10.1656	0.952873	16.4003	-7.2142	-15.7468	0.653455
Subject_5	M	1780	78.6	26.1	Normal	Hip_Hike	15.62	90.5	9.58146	-4.7842	-9.18114	0.400319	15.7709	-8.25853	-17.372	-1.60106
Subject_5	M	1780	78.6	26.1	Normal	Hip_Hike	20.25	90.5	12.1638	-5.12429	-11.0613	1.10243	18.434	-9.42339	-18.7487	-0.31469
Subject_5	M	1780	78.6	26.1	Normal	Hip_Hike	16.11	90.5	10.7638	-3.93432	-7.83956	2.92426	21.1798	-8.84139	-19.3836	1.79625
Subject_5	M	1780	78.6	26.1	Normal	Hip_Hike	13.12	90.5	9.52605	-4.67066	-9.46732	0.0587351	17.5176	-8.78879	-18.8448	-1.32719
Subject_5	M	1780	78.6	26.1	Normal	Hip_Hike	13.18	90.5	8.80533	-4.67363	-8.80005	0.00528568	16.2207	-9.09021	-18.2819	-2.06122
Subject_5	M	1780	78.6	26.1	Normal	Hip_Hike	13.09	90.5	9.52854	-4.28606	-9.52676	0.00177501	17.5883	-8.79788	-18.5815	-0.993227
Subject_5	M	1780	78.6	26.1	Normal	Hip_Hike	15.19	90.5	11.9345	-5.01459	-10.7659	1.16852	18.8633	-8.77708	-18.8287	0.0346355
Subject_5	M	1780	78.6	26.1	Normal	Hip_Hike	8.57	90.5	7.68838	-3.3082	-7.30908	0.379302	17.6765	-8.04912	-19.048	-1.3715
Subject_6	M	1850	91.17	21.1	Normal	Normal	15.78	95	8.63948	1.26611	-3.54542	5.09406	8.6687	-3.53092	-8.35428	0.314426
Subject_6	M	1850	91.17	21.1	Normal	Normal	14.25	95	10.2419	0.735195	-4.99545	5.24642	10.1765	-3.59932	-9.64215	0.534391
Subject_6	M	1850	91.17	21.1	Normal	Normal	15.02	95	11.2645	1.06944	-4.80801	6.4565	13.4749	-3.4029	-10.7302	2.74466
Subject_6	M	1850	91.17	21.1	Normal	Normal	11.56	95	9.64581	1.01268	-3.89384	5.75198	10.8148	-3.07604	-8.79846	2.0163
Subject_6	M	1850	91.17	21.1	Normal	Normal	15.46	95	10.1147	0.541343	-4.83109	5.28356	9.8406	-3.22915	-8.71301	1.12759
Subject_6	M	1850	91.17	21.1	Normal	Normal	13.48	95	10.0146	0.681198	-4.78106	5.23352	11.5015	-4.39848	-11.1644	0.337107
Subject_6	M	1850	91.17	21.1	Normal	Normal	14.2	95	8.96514	1.05448	-3.65528	5.30985	10.7939	-3.57529	-9.73645	1.05744
Subject_6	M	1850	91.17	21.1	Normal	Normal	14.57	95	10.4328	1.03644	-4.55838	5.87447	10.3803	-3.19319	-8.52049	1.85977
Subject_6	M	1850	91.17	21.1	Normal	Normal	16.04	95	10.3628	1.23449	-4.2195	6.14327	9.84813	-3.90638	-9.09206	0.756062
Subject_6	M	1850	91.17	21.1	Normal	Normal	12.27	95	10.5624	1.14762	-4.31191	6.2505	10.3556	-3.59773	-8.79283	1.56281
Subject_6	M	1850	91.17	21.1	Narrow	Normal	1.87	95	9.28961	1.83212	-3.27183	6.01778	13.3797	0.593496	-7.26333	6.11636
Subject_6	M	1850	91.17	21.1	Narrow	Normal	-0.32	95	10.3023	2.18918	-3.52391	6.7784	15.0138	0.435014	-8.41567	6.5981
Subject_6	M	1850	91.17	21.1	Narrow	Normal	-0.19	95	10.3792	2.48225	-2.97791	7.40125	15.0795	1.13505	-7.05702	8.02246
Subject_6	M	1850	91.17	21.1	Narrow	Normal	4.88	95	11.2208	1.81284	-3.92915	7.29162	13.8932	-0.129848	-7.87797	6.01525
Subject_6	M	1850	91.17	21.1	Narrow	Normal	2.14	95	10.501	1.75658	-3.85574	6.64526	13.5885	-0.216537	-8.2469	5.34162
Subject_6	M	1850	91.17	21.1	Narrow	Normal	0.52	95	8.615	1.43471	-3.4127	5.2023	12.8057	0.369822	-8.13907	4.66658
Subject_6	M	1850	91.17	21.1	Narrow	Normal	-0.51	95	8.97104	1.40745	-3.71915	5.25188	13.9626	0.676218	-8.02627	5.93632
Subject_6	M	1850	91.17	21.1	Narrow	Normal	-0.57	95	9.21865	2.00731	-3.11994	6.09871	14.4545	0.425791	-8.37228	6.08227
Subject_6	M	1850	91.17	21.1	Narrow	Normal	0.99	95	8.75519	1.78679	-3.24342	5.51177	12.7033	0.16358	-7.36287	5.3404
Subject_6	M	1850	91.17	21.1	Narrow	Normal	0.5	95	11.3333	2.03877	-3.99978	7.33356	17.1373	0.602551	-9.48347	7.65379
Subject_6	M	1850	91.17	21.1	Wide	Normal	35.82	95	7.48071	1.48257	-2.5381	4.94261	11.2434	-9.27031	-15.7595	-4.51602
Subject_6	M	1850	91.17	21.1	Wide	Normal	37.01	95	8.1937	1.40106	-2.43499	5.75871	12.0662	-9.45692	-16.4766	-4.4104
Subject_6	M	1850	91.17	21.1	Wide	Normal	36.19	95	6.52646	1.80758	-1.58918	4.93728	10.0591	-8.7635	-14.7472	-4.68809
Subject_6	M	1850	91.17	21.1	Wide	Normal	34.44	95	8.34177	1.09857	-3.01976	5.322	10.6899	-8.83463	-14.9067	-4.21683
Subject_6	M	1850	91.17	21.1	Wide	Normal	37.46	95	7.37589	1.00714	-2.83121	4.54468	9.82654	-9.62131	-14.7545	-4.92795
Subject_6	M	1850	91.17	21.1	Wide	Normal	35.14	95	8.38985	0.557478	-3.50683	4.88301	9.51807	-9.71881	-15.131	-5.61297
Subject_6	M	1850	91.17	21.1	Wide	Normal	34.75	95	7.22833	0.707975	-3.31634	3.91199	10.833	-9.44733	-15.6435	-4.81049
Subject_6	M	1850	91.17	21.1	Wide	Normal	35.96	95	8.25127	0.89681	-3.60564	4.64564	11.0396	-9.91195	-15.8476	-4.80807
Subject_6	M	1850	91.17	21.1	Wide	Normal	37.61	95	7.84903	1.6499	-2.29162	5.55742	9.85664	-9.34979	-14.8735	-5.0169
Subject_6	M	1850	91.17	21.1	Wide	Normal	35.17	95	9.02905	0.556357	-3.78191	5.24713	10.3626	-10.0635	-15.3093	-4.94665
Subject_6	M	1850	91.17	21.1	Normal	Pelvic_Drop	12.23	95	13.6639	3.42333	-3.07967	10.5842	16.5122	-0.32378	-8.57086	7.94134
Subject_6	M	1850	91.17	21.1	Normal	Pelvic_Drop	11.47	95	13.3594	3.42517	-2.96279	10.3966	16.5045	0.128043	-7.93132	8.57316
Subject_6	M	1850	91.17	21.1	Normal	Pelvic_Drop	12.81	95	14.377	3.29403	-3.04906	11.3279	16.2349	0.456732	-6.30512	9.92977
Subject_6	M	1850	91.17	21.1	Normal	Pelvic_Drop	11.33	95	12.0689	2.98046	-3.00726	9.06167	14.1215	-0.774654	-7.79189	6.32962
Subject_6	M	1850	91.17	21.1	Normal	Pelvic_Drop	8.71	95	13.6037	3.13461	-2.83789	10.7658	16.4769	0.409125	-7.0624	9.41454
Subject_6	M	1850	91.17	21.1	Normal	Pelvic_Drop	11.31	95	12.1565	2.96537	-2.68417	9.47233	15.6493	-0.457983	-7.70339	7.94588
Subject_6	M	1850	91.17	21.1	Normal	Pelvic_Drop	12.32	95	13.9234	3.49355	-3.09113	10.8323	16.0192	0.250987	-6.93322	9.08593
Subject_6	M	1850	91.17	21.1	Normal	Pelvic_Drop	11.2	95	12.9669	3.37096	-2.51497	10.4519	16.5489	-0.221092	-7.91888	8.62999
Subject_6	M	1850	91.17	21.1	Normal	Pelvic_Drop	12.49	95	12.1762	3.2689	-2.92932	9.24687	13.8646	0.199723	-6.47344	7.39112
Subject_6	M	1850	91.17	21.1	Normal	Pelvic_Drop	11.57	95	13.923	2.68904	-4.20558	9.71738	16.6297	-0.331069	-8.34272	8.28702
Subject_6	M	1850	91.17	21.1	Normal	Hip_Hike	17.79	95	12.4548	-1.04945	-6.2357	6.21908	10.1217	-5.81851	-10.1997	-0.0780414
Subject_6	M	1850	91.17	21.1	Normal	Hip_Hike	15.48	95	11.0492	-0.558295	-5.14779	5.90139	11.1619	-5.06764	-9.96991	1.19204
Subject_6	M	1850	91.17	21.1	Normal	Hip_Hike	17.28	95	12.4661	-1.88661	-7.66069	4.80545	10.3791	-6.8853	-11.6033	-1.22421
Subject_6	M	1850	91.17	21.1	Normal	Hip_Hike	14.62	95	10.9619	-0.768624	-5.81535	5.14655	10.9465	-5.21764	-10.3488	0.597607
Subject_6	M	1850	91.17	21.1	Normal	Hip_Hike	14.2	95	11.3864	-0.344984	-5.80655	5.5798	12.6866	-4.32543	-11.1156	1.57095
Subject_6	M	1850	91.17	21.1	Normal	Hip_Hike	13.58	95	12.4348	0.133363	-4.95064	7.4842	12.5787	-4.07549	-9.40363	3.17512
Subject_6	M	1850	91.17	21.1	Normal	Hip_Hike	12.23	95	9.85362	-0.659972	-4.81188	5.04175	10.6264	-5.09968	-10.1467	0.47969
Subject_6	M	1850	91.17	21.1	Normal	Hip_Hike	13.35	95	9.23303	-1.11987	-5.3781	3.85493	9.36264	-5.51273	-10.079	-0.716322
Subject_6	M	1850	91.17	21.1	Normal	Hip_Hike	15.16	95	12.1141	-0.957156	-6.76764	5.34648	10.9559	-5.71355	-10.4569	0.499004
Subject_6	M	1850	91.17	21.1	Normal	Hip_Hike	10.25	95	10.4591	0.0524874	-4.58211	5.87704	11.5561	-4.43622	-9.80608	1.74997
Subject_7	F	1550	58.74	24.2	Normal	Normal	6.73	82	6.79088	-0.74686	-4.42916	2.36172	6.80514	-3.58579	-7.38803	-0.582891
Subject_7	F	1550	58.74	24.2	Normal	Normal	8.95	82	8.31816	-0.621779	-4.70554	3.61263	7.65474	-3.47492	-7.28281	0.371937
Subject_7	F	1550	58.74	24.2	Normal	Normal	8.97	82	9.16659	-0.220353	-4.82039	4.3462	8.76262	-3.15175	-7.91563	0.846995
Subject_7	F	1550	58.74	24.2	Normal	Normal	6.91	82	9.17819	-0.829384	-5.82058	3.35761	10.2308	-4.23361	-9.95396	0.276797
Subject_7	F	1550	58.74	24.2	Normal	Normal	8.79	82	7.68179	-0.54018	-4.66818	3.01361	7.87718	-4.0699	-8.42734	-0.550161
Subject_7	F	1550	58.74	24.2	Normal	Normal	6.37	82	7.30536	-0.18389	-3.60488	3.70049	8.18169	-3.03052	-7.38595	0.795736
Subject_7	F	1550	58.74	24.2	Normal	Normal	7.77	82	8.52779	-0.892026	-5.20897	3.31882	8.3543	-3.15706	-7.68299	0.671316
Subject_7	F	1550	58.74	24.2	Normal	Normal	7.85	82	8.47904	-0.895	-5.34415	3.13489	7.89844	-4.39857	-8.77332	-0.874889
Subject_7	F	1550	58.74	24.2	Normal	Normal	7.78	82	7.92078	-0.86942	-4.96653	2.95425	7.70456	-3.74662	-8.25896	-0.554402
Subject_7	F	1550	58.74	24.2	Normal	Normal	9.06	82	8.08965	-0.578854	-4.95782	3.13183	7.79827	-3.51363	-7.91643	-0.118158
Subject_7	F	1550	58.74	24.2	Narrow	Normal	0.44	82	12.4121	-1.80339	-8.49294	3.91919	15.0896	-2.79823	-11.6114	3.4782
Subject_7	F	1550	58.74	24.2	Narrow	Normal	1.78	82	9.66035	-1.95819	-7.45382	2.20653	11.3043	-3.61774	-10.6801	0.624203
Subject_7	F	1550	58.74	24.2	Narrow	Normal	0.56	82	10.9908	-1.13947	-6.73417	4.25662	14.0899	-2.72174	-10.4233	3.66659
Subject_7	F	1550	58.74	24.2	Narrow	Normal	3.48	82	10.1735	-0.953568	-5.96286	4.21069	10.5354	-2.45685	-8.37277	2.16258
Subject_7	F	1550	58.74	24.2	Narrow	Normal	-0.91	82	8.06782	-0.633736	-4.75397	3.31385	10.6777	-2.25854	-8.58306	2.09464
Subject_7	F	1550	58.74	24.2	Narrow	Normal	-0.7	82	11.9943	-0.208134	-6.1945	5.79985	12.6909	-2.16447	-9.10207	3.5888
Subject_7	F	1550	58.74	24.2	Narrow	Normal	0.49	82	11.5947	-1.25268	-7.53801	4.05672	13.5117	-3.19202	-11.2448	2.26686
Subject_7	F	1550	58.74	24.2	Narrow	Normal	-1.38	82	8.69063	-1.34754	-6.23104	2.45959	12.2042	-2.72925	-9.99499	2.20924
Subject_7	F	1550	58.74	24.2	Narrow	Normal	-3.1	82	8.91217	-1.20308	-6.09023	2.82194	11.2615	-2.58123	-9.40379	1.85773
Subject_7	F	1550	58.74	24.2	Narrow	Normal	1.49	82	8.60828	-0.563347	-4.99259	3.61569	9.20018	-1.4303	-6.36015	2.84003
Subject_7	F	1550	58.74	24.2	Wide	Normal	22.63	82	9.16829	0.319804	-4.58765	4.58064	10.2641	-7.35311	-13.4004	-3.13633
Subject_7	F	1550	58.74	24.2	Wide	Normal	21.97	82	8.83215	-0.700131	-5.65943	3.17272	11.1073	-8.5697	-15.3743	-4.26704
Subject_7	F	1550	58.74	24.2	Wide	Normal	21.74	82	8.39046	-0.440928	-4.86674	3.52372	11.3585	-7.79468	-14.2572	-2.89866
Subject_7	F	1550	58.74	24.2	Wide	Normal	22.58	82	7.59315	-0.821378	-4.8181	2.77505	11.3975	-7.96413	-14.2757	-2.87819
Subject_7	F	1550	58.74	24.2	Wide	Normal	22.63	82	7.1061	-0.427273	-3.62404	3.48206	10.8196	-7.20979	-12.3286	-1.50904
Subject_7	F	1550	58.74	24.2	Wide	Normal	21.33	82	6.0767	0.414747	-2.89557	3.18113	8.23972	-7.4057	-12.2989	-4.05921
Subject_7	F	1550	58.74	24.2	Wide	Normal	20.56	82	6.31409	1.02902	-2.20535	4.10875	8.02645	-6.61219	-11.0752	-3.04875
Subject_7	F	1550	58.74	24.2	Wide	Normal	22.03	82	8.91318	1.22819	-3.37832	5.53486	11.7432	-6.88651	-13.1372	-1.39403
Subject_7	F	1550	58.74	24.2	Wide	Normal	20.44	82	7.42714	1.06598	-2.73414	4.693	8.81736	-6.67611	-11.5994	-2.78203
Subject_7	F	1550	58.74	24.2	Wide	Normal	23.04	82	8.09979	0.684657	-3.71442	4.38537	10.6105	-6.62032	-12.6729	-2.0624
Subject_7	F	1550	58.74	24.2	Normal	Pelvic_Drop	13.82	82	18.5662	2.31825	-4.4774	14.0888	22.2945	-0.531567	-8.90708	13.3874
Subject_7	F	1550	58.74	24.2	Normal	Pelvic_Drop	12.56	82	17.0809	2.89265	-3.64503	13.4359	18.5341	-0.842669	-8.45452	10.0796
Subject_7	F	1550	58.74	24.2	Normal	Pelvic_Drop	11.96	82	17.6499	1.9925	-4.898	12.7519	18.5635	-1.39703	-9.31789	9.24559
Subject_7	F	1550	58.74	24.2	Normal	Pelvic_Drop	9.62	82	16.7975	1.08416	-5.63743	11.1601	19.418	-1.3917	-9.8631	9.55486
Subject_7	F	1550	58.74	24.2	Normal	Pelvic_Drop	12.53	82	19.0119	1.88027	-4.87779	14.1342	20.1522	-1.49148	-9.40894	10.7432
Subject_7	F	1550	58.74	24.2	Normal	Pelvic_Drop	13.4	82	16.1676	2.67069	-3.09489	13.0728	17.1751	-0.185911	-7.30009	9.87499
Subject_7	F	1550	58.74	24.2	Normal	Pelvic_Drop	12.07	82	18.3793	2.69209	-5.193	13.1863	19.6484	0.182143	-8.63486	11.0135
Subject_7	F	1550	58.74	24.2	Normal	Pelvic_Drop	7.73	82	17.4285	2.23365	-5.31974	12.1088	22.1064	-0.203957	-9.70948	12.3969
Subject_7	F	1550	58.74	24.2	Normal	Pelvic_Drop	7.38	82	17.3578	1.63971	-5.34492	12.0129	22.1262	0.532167	-7.51345	14.6128
Subject_7	F	1550	58.74	24.2	Normal	Pelvic_Drop	9.39	82	16.4343	1.14685	-5.56227	10.872	18.6149	-1.74026	-9.96366	8.65122
Subject_7	F	1550	58.74	24.2	Normal	Hip_Hike	12.77	82	8.34348	-4.89097	-9.9293	-1.58582	8.83039	-7.79798	-12.5208	-3.69037
Subject_7	F	1550	58.74	24.2	Normal	Hip_Hike	10.26	82	7.5832	-5.2829	-9.63358	-2.05038	8.81734	-8.33855	-13.3961	-4.57876
Subject_7	F	1550	58.74	24.2	Normal	Hip_Hike	11.65	82	6.84162	-4.94115	-8.52264	-1.68103	9.52214	-9.14416	-14.3049	-4.78273
Subject_7	F	1550	58.74	24.2	Normal	Hip_Hike	10.66	82	7.05636	-4.20145	-7.69142	-0.635058	6.82941	-6.75124	-10.2556	-3.42623
Subject_7	F	1550	58.74	24.2	Normal	Hip_Hike	7.66	82	9.52968	-5.64898	-11.5015	-1.97183	10.9088	-8.18772	-13.9504	-3.04164
Subject_7	F	1550	58.74	24.2	Normal	Hip_Hike	12.04	82	5.40978	-3.03147	-5.5298	-0.120015	6.62683	-5.58582	-8.6449	-2.01807
Subject_7	F	1550	58.74	24.2	Normal	Hip_Hike	8	82	7.15829	-5.07599	-9.19339	-2.0351	8.66482	-9.07182	-13.9205	-5.25565
Subject_7	F	1550	58.74	24.2	Normal	Hip_Hike	7.58	82	6.54019	-3.69795	-7.60521	-1.06502	5.85513	-6.48479	-9.20335	-3.34822
Subject_7	F	1550	58.74	24.2	Normal	Hip_Hike	7.41	82	8.285	-4.8792	-9.73949	-1.45449	10.7157	-6.80103	-12.7165	-2.00085
Subject_7	F	1550	58.74	24.2	Normal	Hip_Hike	8.29	82	5.61488	-3.58345	-6.54219	-0.927308	7.08044	-5.98746	-10.1581	-3.07762
Subject_8	M	1620	60.8	26.7	Normal	Normal	10.1	81.9	8.52815	-0.864029	-4.9954	3.53275	12.9054	-1.12555	-8.77731	4.1281
Subject_8	M	1620	60.8	26.7	Normal	Normal	9.7	81.9	7.84716	-0.62067	-4.31098	3.53618	15.5653	-1.92387	-11.4999	4.06536
Subject_8	M	1620	60.8	26.7	Normal	Normal	10.5	81.9	6.58908	-0.765972	-3.73226	2.85682	14.4339	-1.70405	-9.84769	4.58622
Subject_8	M	1620	60.8	26.7	Normal	Normal	10.68	81.9	7.64848	-0.447582	-3.81402	3.83447	16.0474	-1.90342	-11.5485	4.49884
Subject_8	M	1620	60.8	26.7	Normal	Normal	7.3	81.9	6.49838	-0.579552	-3.83286	2.66552	14.235	-1.50963	-10.3463	3.88873
Subject_8	M	1620	60.8	26.7	Normal	Normal	5.11	81.9	5.57783	-0.512735	-2.93039	2.64745	12.7905	-1.46128	-9.80704	2.9835
Subject_8	M	1620	60.8	26.7	Normal	Normal	5.88	81.9	7.36882	-0.822799	-4.29105	3.07777	15.9215	-0.946398	-10.5939	5.32769
Subject_8	M	1620	60.8	26.7	Normal	Normal	9.25	81.9	6.46121	-0.738677	-3.77616	2.68505	14.5765	-0.82057	-9.41157	5.16491
Subject_8	M	1620	60.8	26.7	Normal	Normal	8.42	81.9	6.9333	-0.636921	-4.17117	2.76213	14.6466	-1.22948	-10.4673	4.17922
Subject_8	M	1620	60.8	26.7	Normal	Normal	10.55	81.9	7.49471	-0.66093	-4.17449	3.32022	13.1192	-1.5444	-9.43755	3.6817
Subject_8	M	1620	60.8	26.7	Narrow	Normal	1.93	81.9	6.60073	-0.85454	-4.2486	2.35212	14.2149	1.18462	-7.01641	7.1985
Subject_8	M	1620	60.8	26.7	Narrow	Normal	1.84	81.9	6.79461	-0.523768	-3.86888	2.92573	15.5374	0.757375	-8.66804	6.86941
Subject_8	M	1620	60.8	26.7	Narrow	Normal	0.91	81.9	8.32487	-0.615547	-4.94579	3.37908	15.4791	1.84662	-7.5452	7.93391
Subject_8	M	1620	60.8	26.7	Narrow	Normal	-0.12	81.9	9.85026	-0.564119	-5.53113	4.31912	17.0622	2.51722	-7.90489	9.15732
Subject_8	M	1620	60.8	26.7	Narrow	Normal	-2.15	81.9	7.19168	-0.300202	-3.68864	3.50303	14.7716	2.42761	-6.47609	8.29548
Subject_8	M	1620	60.8	26.7	Narrow	Normal	-4.65	81.9	6.14686	-0.187126	-2.82341	3.32346	16.239	3.24912	-6.96947	9.2695
Subject_8	M	1620	60.8	26.7	Narrow	Normal	4.17	81.9	9.05401	-0.496194	-5.30086	3.75314	16.4743	3.28009	-5.92568	10.5486
Subject_8	M	1620	60.8	26.7	Narrow	Normal	-1.62	81.9	7.96145	0.42307	-3.0065	4.95494	16.1062	1.61096	-8.12016	7.98608
Subject_8	M	1620	60.8	26.7	Narrow	Normal	-3.68	81.9	5.40411	-0.606103	-3.53473	1.86938	13.6788	2.28546	-6.79148	6.88727
Subject_8	M	1620	60.8	26.7	Narrow	Normal	-1.27	81.9	7.23128	-0.400453	-3.8958	3.33549	15.7144	2.40628	-6.78654	8.92784
Subject_8	M	1620	60.8	26.7	Wide	Normal	23.76	81.9	5.43227	-0.512783	-2.94699	2.48528	15.8561	-7.12662	-17.2741	-1.41804
Subject_8	M	1620	60.8	26.7	Wide	Normal	22.8	81.9	6.25291	0.136675	-2.85678	3.39613	17.7339	-7.05994	-17.7144	0.0195407
Subject_8	M	1620	60.8	26.7	Wide	Normal	22.67	81.9	6.79387	-0.23501	-4.03399	2.75988	13.6484	-5.44621	-14.4873	-0.838905
Subject_8	M	1620	60.8	26.7	Wide	Normal	24.41	81.9	5.33036	-0.350083	-3.01326	2.3171	13.511	-7.85086	-16.2592	-2.74816
Subject_8	M	1620	60.8	26.7	Wide	Normal	25.11	81.9	5.70371	-0.322038	-3.1626	2.54111	13.638	-7.27467	-16.105	-2.467
Subject_8	M	1620	60.8	26.7	Wide	Normal	23.97	81.9	5.70768	-0.477197	-3.13167	2.57601	13.4822	-6.33655	-14.4854	-1.00318
Subject_8	M	1620	60.8	26.7	Wide	Normal	24.16	81.9	5.55652	-0.61227	-3.39379	2.16273	13.3544	-6.54663	-14.9107	-1.55635
Subject_8	M	1620	60.8	26.7	Wide	Normal	24.11	81.9	6.37115	0.025466	-3.0441	3.32705	15.0399	-6.4467	-15.5749	-0.535039
Subject_8	M	1620	60.8	26.7	Wide	Normal	24.99	81.9	6.16391	-0.136051	-3.30809	2.85583	14.693	-7.05063	-15.832	-1.13898
Subject_8	M	1620	60.8	26.7	Wide	Normal	25.08	81.9	5.93963	-0.35068	-3.41979	2.51984	13.8199	-7.56229	-16.2504	-2.43042
Subject_8	M	1620	60.8	26.7	Normal	Pelvic_Drop	13.59	81.9	8.87266	0.528787	-3.79251	5.08015	13.0332	-1.09896	-9.42955	3.60362
Subject_8	M	1620	60.8	26.7	Normal	Pelvic_Drop	13.78	81.9	8.84254	1.39237	-3.0648	5.77775	12.098	-1.73315	-8.05928	4.03868
Subject_8	M	1620	60.8	26.7	Normal	Pelvic_Drop	15.57	81.9	9.99337	0.87931	-4.19898	5.79439	11.615	-1.58078	-8.72043	2.89455
Subject_8	M	1620	60.8	26.7	Normal	Pelvic_Drop	12.34	81.9	9.63914	1.37391	-2.92836	6.71078	12.9052	-0.641756	-7.41697	5.48819
Subject_8	M	1620	60.8	26.7	Normal	Pelvic_Drop	13.8	81.9	12.5471	0.684286	-5.43309	7.11406	17.3448	-2.89494	-12.3213	5.02356
Subject_8	M	1620	60.8	26.7	Normal	Pelvic_Drop	14.11	81.9	7.12158	-1.25416	-4.48789	2.63369	13.606	-3.03496	-12.1785	1.42755
Subject_8	M	1620	60.8	26.7	Normal	Pelvic_Drop	10.52	81.9	12.5714	1.84826	-3.91803	8.65339	15.2787	-0.17447	-8.7916	6.48707
Subject_8	M	1620	60.8	26.7	Normal	Pelvic_Drop	8.67	81.9	10.9507	1.74039	-3.67672	7.27399	17.1128	0.58122	-9.0081	8.10468
Subject_8	M	1620	60.8	26.7	Normal	Pelvic_Drop	11.06	81.9	7.59483	1.04096	-2.73385	4.86098	8.74381	-0.606716	-5.61108	3.13273
Subject_8	M	1620	60.8	26.7	Normal	Pelvic_Drop	15.55	81.9	10.2359	-0.13156	-5.44889	4.78696	12.9768	-0.393277	-8.15007	4.82669
Subject_8	M	1620	60.8	26.7	Normal	Hip_Hike	12.19	81.9	10.1722	-4.674	-9.12734	1.04487	15.8291	-5.23124	-13.9835	1.84559
Subject_8	M	1620	60.8	26.7	Normal	Hip_Hike	13.95	81.9	11.0155	-5.88384	-11.0255	-0.0100201	15.5644	-7.06788	-13.891	1.67339
Subject_8	M	1620	60.8	26.7	Normal	Hip_Hike	17.07	81.9	17.0537	-6.4333	-14.112	2.94174	15.8849	-7.82961	-13.7639	2.12098
Subject_8	M	1620	60.8	26.7	Normal	Hip_Hike	17.48	81.9	13.6706	-4.61324	-10.7251	2.94555	15.7581	-6.75527	-13.3988	2.35934
Subject_8	M	1620	60.8	26.7	Normal	Hip_Hike	15	81.9	13.0244	-5.971	-12.4067	0.617762	14.5435	-6.88451	-12.6905	1.85292
Subject_8	M	1620	60.8	26.7	Normal	Hip_Hike	11.91	81.9	11.8174	-6.07757	-11.5667	0.25068	12.0737	-7.06295	-11.851	0.222735
Subject_8	M	1620	60.8	26.7	Normal	Hip_Hike	11.87	81.9	10.7117	-4.69916	-10.2469	0.464819	11.8827	-5.63904	-10.9688	0.913903
Subject_8	M	1620	60.8	26.7	Normal	Hip_Hike	14.36	81.9	9.80443	-5.1605	-9.56702	0.237408	14.3964	-6.56034	-14.6319	-0.235436
Subject_8	M	1620	60.8	26.7	Normal	Hip_Hike	12.49	81.9	12.2858	-4.7815	-10.5856	1.70019	14.0801	-5.9089	-12.8	1.28016
Subject_8	M	1620	60.8	26.7	Normal	Hip_Hike	12.95	81.9	14.6621	-5.27672	-13.0921	1.56997	16.3008	-6.84883	-14.941	1.3598
Subject_9	F	1630	64.9	26.1	Normal	Normal	11.4235	87	8.85892	0.871563	-3.78693	5.07199	15.3411	1.25289	-7.36611	7.97503
Subject_9	F	1630	64.9	26.1	Normal	Normal	11.637	87	9.61927	0.550857	-4.35441	5.26485	16.0115	1.38462	-7.46789	8.54365
Subject_9	F	1630	64.9	26.1	Normal	Normal	9.87216	87	9.89688	0.756404	-4.21777	5.67912	16.9147	1.2543	-7.94813	8.96653
Subject_9	F	1630	64.9	26.1	Normal	Normal	8.76022	87	9.86509	0.488193	-4.67994	5.18515	17.8807	1.73078	-7.86556	10.0151
Subject_9	F	1630	64.9	26.1	Normal	Normal	8.06796	87	9.79356	0.786678	-3.83237	5.9612	17.4464	1.66586	-7.44686	9.99949
Subject_9	F	1630	64.9	26.1	Normal	Normal	7.08168	87	8.8254	0.241787	-4.43597	4.38943	16.9566	1.50005	-7.71376	9.24288
Subject_9	F	1630	64.9	26.1	Normal	Normal	7.69119	87	8.47166	0.314525	-3.98678	4.48488	16.2666	1.64597	-7.19048	9.0761
Subject_9	F	1630	64.9	26.1	Normal	Normal	6.57733	87	9.01583	0.589645	-4.16294	4.85289	16.5026	1.91641	-7.17093	9.33171
Subject_9	F	1630	64.9	26.1	Normal	Normal	6.78896	87	8.24672	0.614516	-3.92685	4.31986	14.8391	1.98046	-6.35231	8.48678
Subject_9	F	1630	64.9	26.1	Normal	Normal	9.27654	87	8.81524	0.368431	-4.22088	4.59436	15.4962	1.23372	-7.361	8.13523
Subject_9	F	1630	64.9	26.1	Narrow	Normal	2.06019	87	8.00806	0.716524	-3.42067	4.58739	15.6655	3.66347	-4.79745	10.868
Subject_9	F	1630	64.9	26.1	Narrow	Normal	-0.400181	87	9.41714	0.408751	-4.03638	5.38076	16.687	3.62845	-5.82723	10.8598
Subject_9	F	1630	64.9	26.1	Narrow	Normal	-1.09888	87	9.05777	0.045563	-4.51549	4.54228	17.1962	3.65377	-5.92337	11.2728
Subject_9	F	1630	64.9	26.1	Narrow	Normal	0.971755	87	9.90088	-0.128379	-4.82055	5.08033	18.1808	3.50565	-6.70657	11.4742
Subject_9	F	1630	64.9	26.1	Narrow	Normal	-0.5595	87	7.5823	0.202737	-3.54467	4.03763	14.6939	4.52675	-3.44116	11.2528
Subject_9	F	1630	64.9	26.1	Narrow	Normal	0.267948	87	7.39014	-0.118289	-3.90826	3.48188	16.2135	3.26922	-5.8904	10.3231
Subject_9	F	1630	64.9	26.1	Narrow	Normal	1.57233	87	7.63082	0.29637	-3.77204	3.85878	13.9068	2.61156	-5.45121	8.45556
Subject_9	F	1630	64.9	26.1	Narrow	Normal	1.71264	87	8.28652	0.202439	-4.40935	3.87717	15.8204	2.84937	-5.9736	9.84681
Subject_9	F	1630	64.9	26.1	Narrow	Normal	0.915001	87	8.82521	-0.106838	-4.4948	4.33041	18.0709	3.18106	-6.48236	11.5886
Subject_9	F	1630	64.9	26.1	Narrow	Normal	1.5865	87	8.05882	-0.062861	-4.31322	3.7456	15.7894	2.75736	-6.10688	9.68255
Subject_9	F	1630	64.9	26.1	Wide	Normal	26.0669	87	6.92087	1.15312	-1.88193	5.03894	14.1048	-3.58629	-11.7184	2.38646
Subject_9	F	1630	64.9	26.1	Wide	Normal	23.9998	87	4.16786	0.937852	-0.88414	3.28372	13.2898	-3.6445	-11.0814	2.20831
Subject_9	F	1630	64.9	26.1	Wide	Normal	25.4732	87	7.12932	0.97602	-2.18388	4.94544	15.3411	-3.23843	-11.8378	3.50329
Subject_9	F	1630	64.9	26.1	Wide	Normal	22.9502	87	5.80113	1.17065	-1.38236	4.41877	15.223	-3.39067	-11.6404	3.58264
Subject_9	F	1630	64.9	26.1	Wide	Normal	24.2125	87	5.06402	0.331224	-1.96997	3.09405	13.9551	-3.30355	-11.508	2.44714
Subject_9	F	1630	64.9	26.1	Wide	Normal	25.4299	87	6.28293	1.65369	-1.18265	5.10029	14.6747	-2.98232	-11.1998	3.47482
Subject_9	F	1630	64.9	26.1	Wide	Normal	24.6952	87	5.96675	1.16594	-1.60119	4.36556	13.9975	-3.34733	-11.4867	2.51082
Subject_9	F	1630	64.9	26.1	Wide	Normal	24.6063	87	6.89038	0.234672	-3.07505	3.81533	15.301	-4.04551	-13.188	2.11302
Subject_9	F	1630	64.9	26.1	Wide	Normal	25.1786	87	5.44925	0.914849	-1.66299	3.78626	12.7938	-3.40065	-11.175	1.61889
Subject_9	F	1630	64.9	26.1	Wide	Normal	24.514	87	5.26204	0.626586	-1.93531	3.32673	14.1957	-3.76544	-12.3028	1.89295
Subject_9	F	1630	64.9	26.1	Normal	Pelvic_Drop	14.3254	87	14.6382	2.01625	-3.54946	11.0887	20.5233	3.4848	-5.85952	14.6638
Subject_9	F	1630	64.9	26.1	Normal	Pelvic_Drop	10.1709	87	13.8709	2.63472	-2.86459	11.0063	19.7398	3.48864	-5.81995	13.9198
Subject_9	F	1630	64.9	26.1	Normal	Pelvic_Drop	9.65602	87	13.3893	1.6525	-3.80707	9.58218	21.5261	3.1724	-7.30751	14.2186
Subject_9	F	1630	64.9	26.1	Normal	Pelvic_Drop	13.1916	87	13.2048	2.20172	-3.33618	9.86864	21.1475	3.10385	-6.85905	14.2885
Subject_9	F	1630	64.9	26.1	Normal	Pelvic_Drop	11.39	87	14.4056	1.61932	-3.80124	10.6043	21.3397	2.56598	-7.38732	13.9524
Subject_9	F	1630	64.9	26.1	Normal	Pelvic_Drop	10.8489	87	13.4703	1.38769	-4.48803	8.98224	18.9629	1.72143	-7.50669	11.4562
Subject_9	F	1630	64.9	26.1	Normal	Pelvic_Drop	12.3443	87	13.3487	1.24349	-4.50313	8.84561	20.2884	1.7041	-8.08654	12.2018
Subject_9	F	1630	64.9	26.1	Normal	Pelvic_Drop	10.1402	87	14.5311	1.9002	-4.01522	10.5159	20.5653	2.70198	-6.95261	13.6127
Subject_9	F	1630	64.9	26.1	Normal	Pelvic_Drop	9.9098	87	13.3519	1.5507	-4.01656	9.3353	20.2002	2.7072	-6.75176	13.4485
Subject_9	F	1630	64.9	26.1	Normal	Pelvic_Drop	11.8621	87	15.1137	1.85031	-4.05193	11.0618	21.0418	2.15775	-7.62859	13.4132
Subject_9	F	1630	64.9	26.1	Normal	Hip_Hike	11.1082	87	11.2784	-3.50548	-10.2579	1.02044	9.15241	-3.20969	-7.71504	1.43736
Subject_9	F	1630	64.9	26.1	Normal	Hip_Hike	11.3244	87	13.4069	-4.1073	-12.4833	0.923603	11.3596	-4.78584	-10.8583	0.501297
Subject_9	F	1630	64.9	26.1	Normal	Hip_Hike	10.9149	87	10.5808	-4.03432	-10.5214	0.059388	9.29836	-3.80602	-8.82461	0.473752
Subject_9	F	1630	64.9	26.1	Normal	Hip_Hike	13.9945	87	11.8028	-4.74809	-11.3951	0.407758	9.35982	-5.0193	-10.0517	-0.691832
Subject_9	F	1630	64.9	26.1	Normal	Hip_Hike	11.633	87	12.0571	-4.04216	-10.5287	1.52838	9.14764	-4.62578	-8.96486	0.182776
Subject_9	F	1630	64.9	26.1	Normal	Hip_Hike	12.2165	87	10.1047	-3.75945	-9.61142	0.493289	12.0599	-4.01542	-10.4939	1.56593
Subject_9	F	1630	64.9	26.1	Normal	Hip_Hike	10.2399	87	11.6248	-4.11969	-11.1311	0.493693	9.26914	-4.46598	-9.37622	-0.107079
Subject_9	F	1630	64.9	26.1	Normal	Hip_Hike	11.9834	87	10.2608	-3.61841	-9.04	1.22078	12.2508	-3.63625	-9.91159	2.3392
Subject_9	F	1630	64.9	26.1	Normal	Hip_Hike	12.7892	87	12.8135	-4.96941	-12.8344	-0.0209654	10.8842	-5.30213	-11.2934	-0.409188
Subject_9	F	1630	64.9	26.1	Normal	Hip_Hike	13.938	87	12.4033	-4.75891	-11.8728	0.530462	11.7554	-5.53876	-11.0382	0.717132
Subject_10	M	1810	76	25.2	Normal	Normal	5.08023	97	6.98586	1.5321	-2.47856	4.5073	9.39521	2.02099	-3.4669	5.92831
Subject_10	M	1810	76	25.2	Normal	Normal	5.45798	97	7.26296	1.6536	-2.39459	4.86837	9.43377	2.06623	-3.41593	6.01784
Subject_10	M	1810	76	25.2	Normal	Normal	5.58116	97	7.26423	1.27746	-2.7352	4.52903	10.462	1.26285	-5.21725	5.24475
Subject_10	M	1810	76	25.2	Normal	Normal	5.1952	97	7.45092	2.01589	-2.07929	5.37163	10.3638	2.10173	-3.72563	6.63815
Subject_10	M	1810	76	25.2	Normal	Normal	6.73877	97	7.84045	1.92033	-2.37318	5.46728	10.7041	2.0796	-3.97359	6.73053
Subject_10	M	1810	76	25.2	Normal	Normal	7.01434	97	8.34797	1.46934	-2.8193	5.52867	11.2184	1.73438	-4.24628	6.97214
Subject_10	M	1810	76	25.2	Normal	Normal	6.64545	97	7.96112	1.35661	-3.1084	4.85272	10.2625	1.70516	-4.17827	6.08426
Subject_10	M	1810	76	25.2	Normal	Normal	4.48165	97	7.74556	1.69065	-2.61091	5.13465	9.62109	2.63101	-2.84413	6.77696
Subject_10	M	1810	76	25.2	Normal	Normal	7.59632	97	8.09032	1.41722	-2.98135	5.10897	11.6223	1.26797	-5.30557	6.31678
Subject_10	M	1810	76	25.2	Normal	Normal	7.24239	97	8.02862	1.38733	-3.0708	4.95782	10.4761	1.76587	-4.15558	6.32055
Subject_10	M	1810	76	25.2	Narrow	Normal	0.59625	97	6.39784	1.63244	-2.04743	4.35041	9.48262	3.75599	-2.23467	7.24796
Subject_10	M	1810	76	25.2	Narrow	Normal	-0.438166	97	6.3697	1.59653	-1.80508	4.56462	10.9283	3.42346	-3.39388	7.53445
Subject_10	M	1810	76	25.2	Narrow	Normal	1.39111	97	7.94305	1.38211	-2.75425	5.1888	11.806	3.66253	-2.95147	8.85458
Subject_10	M	1810	76	25.2	Narrow	Normal	1.89674	97	7.18916	1.61306	-2.31646	4.87269	9.89516	3.39464	-2.76311	7.13205
Subject_10	M	1810	76	25.2	Narrow	Normal	0.204406	97	7.23779	1.556	-2.26209	4.9757	10.3314	3.68737	-2.07066	8.2607
Subject_10	M	1810	76	25.2	Narrow	Normal	1.43219	97	8.37062	1.65632	-2.6621	5.70852	11.8038	3.13331	-3.69966	8.10419
Subject_10	M	1810	76	25.2	Narrow	Normal	-0.992623	97	6.73113	1.61114	-2.14728	4.58385	11.3504	4.23137	-2.52207	8.8283
Subject_10	M	1810	76	25.2	Narrow	Normal	-1.19203	97	6.54508	2.00063	-1.40617	5.13891	10.2871	4.34485	-1.95218	8.33491
Subject_10	M	1810	76	25.2	Narrow	Normal	0.575774	97	7.3713	1.55792	-2.30941	5.06189	11.6387	4.14422	-2.53203	9.10663
Subject_10	M	1810	76	25.2	Narrow	Normal	-1.10182	97	7.37569	1.9145	-1.85949	5.5162	11.652	4.01078	-2.864	8.78802
Subject_10	M	1810	76	25.2	Wide	Normal	23.086	97	4.33326	1.77961	-0.702995	3.63026	7.06774	-3.08693	-7.52693	-0.459185
Subject_10	M	1810	76	25.2	Wide	Normal	21.9333	97	4.94814	1.29249	-1.50914	3.439	6.16606	-3.72451	-7.46013	-1.29407
Subject_10	M	1810	76	25.2	Wide	Normal	23.4911	97	3.73896	0.706577	-1.65262	2.08634	5.75454	-4.11854	-8.36411	-2.60958
Subject_10	M	1810	76	25.2	Wide	Normal	24.6386	97	4.18369	0.633972	-1.94175	2.24194	6.44591	-4.28377	-8.57329	-2.12738
Subject_10	M	1810	76	25.2	Wide	Normal	23.9529	97	3.6289	0.788576	-1.14684	2.48207	5.1359	-4.53225	-7.54473	-2.40883
Subject_10	M	1810	76	25.2	Wide	Normal	22.0774	97	3.97498	1.44518	-0.857398	3.11759	7.17576	-2.93542	-7.8914	-0.715648
Subject_10	M	1810	76	25.2	Wide	Normal	23.8368	97	3.32077	1.10141	-0.663533	2.65723	5.67988	-4.26679	-7.96358	-2.2837
Subject_10	M	1810	76	25.2	Wide	Normal	23.9988	97	4.74058	1.02892	-1.6376	3.10298	8.24711	-4.83611	-10.0183	-1.77122
Subject_10	M	1810	76	25.2	Wide	Normal	23.9193	97	4.18522	0.888176	-1.52861	2.65661	6.75317	-4.52686	-8.91547	-2.1623
Subject_10	M	1810	76	25.2	Wide	Normal	24.5969	97	3.39816	0.988883	-0.759467	2.63869	5.57752	-4.42374	-8.1482	-2.57068
Subject_10	M	1810	76	25.2	Normal	Pelvic_Drop	9.08865	97	11.1466	5.36505	0.235246	11.3819	15.7847	6.02227	-1.25332	14.5314
Subject_10	M	1810	76	25.2	Normal	Pelvic_Drop	9.01215	97	13.3774	5.34898	-0.688065	12.6893	17.8574	6.03628	-2.26877	15.5886
Subject_10	M	1810	76	25.2	Normal	Pelvic_Drop	11.1767	97	12.8232	5.22462	-0.701276	12.1219	17.6182	6.12581	-2.34938	15.2689
Subject_10	M	1810	76	25.2	Normal	Pelvic_Drop	8.47548	97	13.8983	5.33834	-0.462678	13.4356	17.5513	5.85408	-1.97857	15.5727
Subject_10	M	1810	76	25.2	Normal	Pelvic_Drop	8.43503	97	11.3297	5.76557	0.548429	11.8782	15.903	6.32991	-1.10966	14.7933
Subject_10	M	1810	76	25.2	Normal	Pelvic_Drop	9.95012	97	12.0205	5.8264	0.302214	12.3228	16.5622	5.90156	-2.1675	14.3947
Subject_10	M	1810	76	25.2	Normal	Pelvic_Drop	7.71194	97	11.8502	5.75204	0.545701	12.3959	16.167	6.6462	-0.750367	15.4166
Subject_10	M	1810	76	25.2	Normal	Pelvic_Drop	8.76672	97	12.0207	5.88969	0.447126	12.4678	16.7349	6.78068	-1.11536	15.6196
Subject_10	M	1810	76	25.2	Normal	Pelvic_Drop	9.0015	97	13.1644	5.83529	-0.242104	12.9223	17.7352	6.53134	-2.02443	15.7107
Subject_10	M	1810	76	25.2	Normal	Pelvic_Drop	8.90541	97	12.5867	5.64111	0.110153	12.6968	15.9942	6.08593	-1.14392	14.8503
Subject_10	M	1810	76	25.2	Normal	Hip_Hike	9.89567	97	8.79209	-1.80309	-6.76192	2.03016	8.94921	-3.46193	-7.32824	1.62097
Subject_10	M	1810	76	25.2	Normal	Hip_Hike	13.6237	97	8.82043	-1.92631	-6.97068	1.84975	8.83078	-3.14304	-7.10096	1.72982
Subject_10	M	1810	76	25.2	Normal	Hip_Hike	10.8145	97	8.20103	-2.20671	-6.80897	1.39206	8.35592	-3.54103	-7.26179	1.09413
Subject_10	M	1810	76	25.2	Normal	Hip_Hike	9.79984	97	7.36709	-1.69376	-5.72926	1.63783	6.86211	-2.67059	-5.55339	1.30873
Subject_10	M	1810	76	25.2	Normal	Hip_Hike	13.0406	97	7.20266	-1.54219	-5.42901	1.77365	7.40321	-2.70219	-5.84715	1.55606
Subject_10	M	1810	76	25.2	Normal	Hip_Hike	14.182	97	8.02274	-1.76981	-6.31873	1.70401	6.4053	-3.3843	-6.22515	0.180151
Subject_10	M	1810	76	25.2	Normal	Hip_Hike	10.7783	97	9.04325	-1.70526	-7.00228	2.04098	7.87216	-2.82683	-6.60411	1.26805
Subject_10	M	1810	76	25.2	Normal	Hip_Hike	12.0755	97	8.50398	-1.48578	-6.64739	1.85659	8.37278	-2.3597	-6.33456	2.03822
Subject_10	M	1810	76	25.2	Normal	Hip_Hike	8.55266	97	7.00864	-1.48601	-5.41422	1.59443	6.81134	-2.54141	-5.49684	1.3145
Subject_10	M	1810	76	25.2	Normal	Hip_Hike	12.9145	97	8.50448	-1.7534	-6.86374	1.64073	8.088	-2.91932	-6.43984	1.64816
